# Supplementary material for: Effects of Difluoro(oxalato)borate-Based Ionic Liquid as Electrolyte Additive for Li-Ion Batteries
Source: Materials (Basel). 2023 Feb 8;16(4):1411. doi: 10.3390/ma16041411 (PMC9967885; doi:10.3390/ma16041411)
Supplement: Supplementary file 1 [file materials-16-01411-s001.zip]

Archive with 1 entries (1 files):
- materials-2203795-supplementary.pdf
